# Supplementary material for: Human Ascaris infection is associated with higher frequencies of IL-10 producing B cells
Source: PLoS Negl Trop Dis. 2024 Sep 23;18(9):e0012520. doi: 10.1371/journal.pntd.0012520 (PMC11537421; doi:10.1371/journal.pntd.0012520)
Supplement: S1 Data — (XLSX) [file pntd.0012520.s006.xlsx]

## Sheet: 1b IL-10 Bregs 
NI	Mild	Strong
8.789	4.494	20.341
6.093	14.358	10.452
5.022	8	21.34
4.924	3.836	10.604
4.243	4.523	14.764
9.423	6.798	7.524
3.829	12.31	14.761
4.409	10.86	9.878
12.093	10.563	7.922
13.821
8.428

## Sheet: 1c IL-10 pgmL
NI	Mild	Strong
42.66	165.52	177.48
121.36	79.45	145.65
8.7	70	634.4
46.81	133.43	876.85
43.7	156.78	29.12
21.48	55.27	33.05
90.83	16.44	61.19
104.77	107.11	86.25
67.2	33.55	56.34
169.91
58.49

## Sheet: 2B + CD25+CD71+CD73-B Cells
NI	Mild	Strong
19.37	32.31	32.96
22.23	17.83	17.62
12.38	21.99	30.83
29.02	24.41	43.19
17.3	18.61	24.68
16.73	22.04	12.91
13.51	10.24	46.48
27.32	31.49	22.77
24.36		24.67
36.38
10.6

## Sheet: 2C IL10+ CD25+CD71+CD73-
NI	Mild	Strong
3.93	2.71	10.08
3.3	4.34	4.03
0.65	2.35	12.03
2.79	2.2	6.85
2.87	2.77	6.92
2.57	2.58	1.62
1.3	2.62	8.56
2.02	6.2	6.89
4.35		4.65
8.69
3.3

## Sheet: 3a IL10 CD1d hiBcells
NI	infected
3.51	0.79
1.23	4.51
1.09	1.03
0.03	0.81
0.71	0.65
0.69	1.02
0.6	1.95
0.36	1.56
1.14	1.82
3.69	0.67
2.35	2.66
	4.82
	4.06
	3.35
	0.22
	2.27
	0.59
	4.36

## Sheet: 3b IL10 CD5+ Bcells
NI	infected
3.82	0.72
0.24	5.28
0.38	0.31
0.68	0.63
0.37	0.24
2.54	0.81
0.26	1.63
0.18	2.64
0.32	1.83
4.09	5.14
4.73	4.95
	14.77
	4.29
	7.94
	1.93
	8.06
	1.74
	7.11

## Sheet: 3c IL10 CD5+CD1d hiBcells
NI	infected
0.1	0.04
0.05	0.33
0.03	0.03
0.19	0.02
0.02	0.21
0.27	0.01
0.04	0.07
0.01	0.01
0.06	0.07
1.07	0.27
0.73	2.37
	4.63
	1.71
	2.9
	0.37
	1.39
	0.12
	1.58

## Sheet: 3d IL10 CD24hiCD38 hiBcells
Uninfected	Mild	Strong
10.528	10.258	13.551
23.702	23.994	9.978
23.825	24.249	3.905
12.273	19.851	14.419
24.117	6.265	18.007
21.204	14.838	14.715
14.946	11.401	29.241
12.623	44.853	17.579
24.147		10.373

## Sheet: 4a IgG ABA1
NI	Infected
1.04075	0.87525
1.04725	0.98975
0.93675	0.84375
0.92575	0.87375
1.12025	1.14425
0.92475	0.89225
0.74025	0.50125
1.14325	0.52875
0.53575	0.74675
1.02325	0.77575
0.95225	0.43825
1.05475	0.37775
	1.08275
	0.91775
	1.02425
	0.86325
	0.58625
	1.03325
	0.89125

## Sheet: 4b IgG1 ABA1
NI	Infected
1.053	0.122
0.481	0.103
0.401	0.216
0.464	0.405
0.495	0.148
0.384	0.694
0.079	0.233
0.369	0.051
0.094	0.079
0.173	0.118
0.436	0.138
0.534	0.082
	0.048
	0.31
	0.192
	0.534
	0.162
	0.084
	0.593
	0.253

[truncated: 5 more sheets: 4c IgG2 ABA1, 4d IgG3 ABA1, 4e IgG4 ABA1, 4f IgE ABA1, 4g  corr]
